# Supplementary material for: The end-joining factor Ku acts in the end-resection of double strand break-free arrested replication forks
Source: Nat Commun. 2017 Dec 7;8:1982. doi: 10.1038/s41467-017-02144-5 (PMC5719404; doi:10.1038/s41467-017-02144-5)
Supplement: Supplementary file 4 — Supplementary Data 1 [file 41467_2017_2144_MOESM4_ESM.xlsx]

## Sheet: all p-values downstream
Strain1	Strain2	Wilcox_P-value	T-Test_P-value		Not normally distributed
wt	ctp1-d	0	0		wt
wt	exo1-d	0.24919	0.23505		exo1-d
wt	ctp1-d exo1-d	0	0		ku-d exo1-d
wt	rad50-d	0	0
wt	ctp1-d rad50-d	0	0
wt	exo1-d rad50-d	1e-05	0
wt	rqh1-d	0.0327	0.05255
wt	rqh1-d exo1-d	0.77466	0.88078
wt	ku-d	0	0
wt	ku-d ctp1-d	0	0
wt	ku-d rad50-d	5e-05	0
wt	ku-d exo1-d	6e-05	0
wt	ku-d exo1-d ctp1-d	1e-05	0
wt	lig4-d	0.00295	0.00648
wt	mre11-D65N	0.74334	0.89311
wt	rad51-d	0.00033	0
wt	rad52-d	0.00033	0
ctp1-d	exo1-d	0	0
ctp1-d	ctp1-d exo1-d	0.52048	0.66159
ctp1-d	rad50-d	0.02205	0.01009
ctp1-d	ctp1-d rad50-d	0.09927	0.03382
ctp1-d	exo1-d rad50-d	0.08919	0.03059
ctp1-d	rqh1-d	2e-05	1e-05
ctp1-d	rqh1-d exo1-d	7e-05	1e-05
ctp1-d	ku-d	0.68037	0.88698
ctp1-d	ku-d ctp1-d	0.33436	0.44061
ctp1-d	ku-d rad50-d	0.47647	0.42035
ctp1-d	ku-d exo1-d	1	0.88938
ctp1-d	ku-d exo1-d ctp1-d	0.13014	0.0472
ctp1-d	lig4-d	0.00014	4e-05
ctp1-d	mre11-D65N	0.00053	0.00318
ctp1-d	rad51-d	0.04651	0.00082
ctp1-d	rad52-d	0.03009	0.00993
exo1-d	ctp1-d exo1-d	0	0
exo1-d	rad50-d	0	0
exo1-d	ctp1-d rad50-d	0	0
exo1-d	exo1-d rad50-d	1e-05	0
exo1-d	rqh1-d	0.00764	0.01211
exo1-d	rqh1-d exo1-d	0.24646	0.38755
exo1-d	ku-d	0	0
exo1-d	ku-d ctp1-d	0	0
exo1-d	ku-d rad50-d	0.0004	8e-05
exo1-d	ku-d exo1-d	0.00018	2e-05
exo1-d	ku-d exo1-d ctp1-d	1e-05	0
exo1-d	lig4-d	0.00065	0.00265
exo1-d	mre11-D65N	0.88063	0.63205
exo1-d	rad51-d	0.00037	0
exo1-d	rad52-d	0.00037	1e-05
ctp1-d exo1-d	rad50-d	0.00206	0.00063
ctp1-d exo1-d	ctp1-d rad50-d	0.03725	0.02036
ctp1-d exo1-d	exo1-d rad50-d	0.04548	0.02225
ctp1-d exo1-d	rqh1-d	6e-05	0
ctp1-d exo1-d	rqh1-d exo1-d	0.00012	0
ctp1-d exo1-d	ku-d	0.86048	0.63945
ctp1-d exo1-d	ku-d ctp1-d	0.50062	0.5842
ctp1-d exo1-d	ku-d rad50-d	0.32946	0.15844
ctp1-d exo1-d	ku-d exo1-d	0.73252	0.77953
ctp1-d exo1-d	ku-d exo1-d ctp1-d	0.02941	0.0225
ctp1-d exo1-d	lig4-d	0.00075	0.0001
ctp1-d exo1-d	mre11-D65N	0.00024	0.00209
ctp1-d exo1-d	rad51-d	0.00267	0.00057
ctp1-d exo1-d	rad52-d	0.00581	0.01511
rad50-d	ctp1-d rad50-d	0.83461	0.77927
rad50-d	exo1-d rad50-d	0.92285	0.93305
rad50-d	rqh1-d	0	0
rad50-d	rqh1-d exo1-d	2e-05	0
rad50-d	ku-d	0.00033	0.00019
rad50-d	ku-d ctp1-d	0.02193	0.0171
rad50-d	ku-d rad50-d	0.00367	0.00126
rad50-d	ku-d exo1-d	0.01114	0.02085
rad50-d	ku-d exo1-d ctp1-d	0.45778	0.4261
rad50-d	lig4-d	0.00025	4e-05
rad50-d	mre11-D65N	4e-05	0.00033
rad50-d	rad51-d	0.11601	0.07481
rad50-d	rad52-d	0.57018	0.3071
ctp1-d rad50-d	exo1-d rad50-d	1	0.88061
ctp1-d rad50-d	rqh1-d	6e-05	0
ctp1-d rad50-d	rqh1-d exo1-d	0.00019	0
ctp1-d rad50-d	ku-d	0.01826	0.01048
ctp1-d rad50-d	ku-d ctp1-d	0.12448	0.08368
ctp1-d rad50-d	ku-d rad50-d	0.01389	0.00497
ctp1-d rad50-d	ku-d exo1-d	0.09073	0.04721
ctp1-d rad50-d	ku-d exo1-d ctp1-d	0.81481	0.71012
ctp1-d rad50-d	lig4-d	0.00017	2e-05
ctp1-d rad50-d	mre11-D65N	2e-05	0.00034
ctp1-d rad50-d	rad51-d	0.23976	0.09023
ctp1-d rad50-d	rad52-d	0.18981	0.26924
exo1-d rad50-d	rqh1-d	0.00012	0
exo1-d rad50-d	rqh1-d exo1-d	0.00032	0
exo1-d rad50-d	ku-d	0.01586	0.01224
exo1-d rad50-d	ku-d ctp1-d	0.12659	0.07567
exo1-d rad50-d	ku-d rad50-d	0.01312	0.00483
exo1-d rad50-d	ku-d exo1-d	0.07211	0.04226
exo1-d rad50-d	ku-d exo1-d ctp1-d	0.64538	0.60772
exo1-d rad50-d	lig4-d	0.00031	2e-05
exo1-d rad50-d	mre11-D65N	5e-05	0.0003
exo1-d rad50-d	rad51-d	0.28438	0.14099
exo1-d rad50-d	rad52-d	0.28438	0.33692
rqh1-d	rqh1-d exo1-d	0.1074	0.05197
rqh1-d	ku-d	0	1e-05
rqh1-d	ku-d ctp1-d	1e-05	0
rqh1-d	ku-d rad50-d	5e-05	2e-05
rqh1-d	ku-d exo1-d	0.00071	1e-05
rqh1-d	ku-d exo1-d ctp1-d	0.00012	0
rqh1-d	lig4-d	0.25911	0.2154
rqh1-d	mre11-D65N	0.15706	0.11697
rqh1-d	rad51-d	0.00123	0
rqh1-d	rad52-d	0.00123	0
rqh1-d exo1-d	ku-d	2e-05	0
rqh1-d exo1-d	ku-d ctp1-d	6e-05	0
rqh1-d exo1-d	ku-d rad50-d	0.0006	9e-05
rqh1-d exo1-d	ku-d exo1-d	0.00057	2e-05
rqh1-d exo1-d	ku-d exo1-d ctp1-d	0.00032	0
rqh1-d exo1-d	lig4-d	0.00277	0.0058
rqh1-d exo1-d	mre11-D65N	0.69835	0.9675
rqh1-d exo1-d	rad51-d	0.00219	0
rqh1-d exo1-d	rad52-d	0.00219	0
ku-d	ku-d ctp1-d	0.3163	0.36644
ku-d	ku-d rad50-d	0.32648	0.26024
ku-d	ku-d exo1-d	0.90136	0.97764
ku-d	ku-d exo1-d ctp1-d	0.01895	0.01046
ku-d	lig4-d	1e-05	0.0001
ku-d	mre11-D65N	1e-05	0.00266
ku-d	rad51-d	8e-05	0.00024
ku-d	rad52-d	0.00053	0.01011
ku-d ctp1-d	ku-d rad50-d	0.15357	0.10001
ku-d ctp1-d	ku-d exo1-d	0.48796	0.52138
ku-d ctp1-d	ku-d exo1-d ctp1-d	0.23824	0.11867
ku-d ctp1-d	lig4-d	2e-05	5e-05
ku-d ctp1-d	mre11-D65N	2e-05	0.00141
ku-d ctp1-d	rad51-d	0.00722	0.00152
ku-d ctp1-d	rad52-d	0.01944	0.02546
ku-d rad50-d	ku-d exo1-d	0.45152	0.33645
ku-d rad50-d	ku-d exo1-d ctp1-d	0.03243	0.00655
ku-d rad50-d	lig4-d	1e-05	7e-05
ku-d rad50-d	mre11-D65N	0.00605	0.00905
ku-d rad50-d	rad51-d	0.00413	0.00014
ku-d rad50-d	rad52-d	0.00816	0.00231
ku-d exo1-d	ku-d exo1-d ctp1-d	0.07211	0.06672
ku-d exo1-d	lig4-d	0.00058	5e-05
ku-d exo1-d	mre11-D65N	0.00072	0.00281
ku-d exo1-d	rad51-d	0.00253	0.00279
ku-d exo1-d	rad52-d	0.04798	0.01461
ku-d exo1-d ctp1-d	lig4-d	0.00031	4e-05
ku-d exo1-d ctp1-d	mre11-D65N	5e-05	0.00047
ku-d exo1-d ctp1-d	rad51-d	0.06527	0.03136
ku-d exo1-d ctp1-d	rad52-d	0.28438	0.16005
lig4-d	mre11-D65N	0.02499	0.01306
lig4-d	rad51-d	0.00253	2e-05
lig4-d	rad52-d	0.00253	1e-05
mre11-D65N	rad51-d	0.00067	0.00011
mre11-D65N	rad52-d	0.00067	0.00013
rad51-d	rad52-d	0.54762	0.80459

## Sheet: all p-values upstream
Strain1	Strain2	Wilcox_P-value	T-Test_P-value		Not normally distributed
wt	ctp1-d	1e-05	0		ctp1-d exo1-d
wt	exo1-d	7e-05	4e-05
wt	ctp1-d exo1-d	0.01293	0.00115
wt	rad50-d	0	0
wt	ctp1-d rad50-d	0.00253	0.00015
wt	exo1-d rad50-d	1e-05	0
wt	rqh1-d	0.04374	0.03392
wt	rqh1-d exo1-d	5e-05	2e-05
wt	ku-d	0.82672	0.76478
wt	ku-d ctp1-d	0.00547	0.00469
wt	ku-d rad50-d	0.9875	0.8458
wt	ku-d exo1-d	0.04432	0.04954
wt	ku-d exo1-d ctp1-d	0.00065	0.00012
wt	lig4-d	0.28859	0.31024
wt	mre11-D65N	0.13355	0.17389
wt	rad51-d	0.00633	0
wt	rad52-d	0.01052	0.00067
ctp1-d	exo1-d	0.04564	0.03146
ctp1-d	ctp1-d exo1-d	0.01992	0.00813
ctp1-d	rad50-d	0.22642	0.22354
ctp1-d	ctp1-d rad50-d	0.0269	0.01021
ctp1-d	exo1-d rad50-d	0.54603	0.4811
ctp1-d	rqh1-d	2e-05	0
ctp1-d	rqh1-d exo1-d	0.03523	0.01922
ctp1-d	ku-d	0.0012	0.00027
ctp1-d	ku-d ctp1-d	0	0
ctp1-d	ku-d rad50-d	0.00051	0.00039
ctp1-d	ku-d exo1-d	0.22694	0.15498
ctp1-d	ku-d exo1-d ctp1-d	0.25542	0.13764
ctp1-d	lig4-d	0.00021	0
ctp1-d	mre11-D65N	0.00286	0.0276
ctp1-d	rad51-d	0.52442	0.10197
ctp1-d	rad52-d	0.2198	0.06094
exo1-d	ctp1-d exo1-d	0.29799	0.33471
exo1-d	rad50-d	0.25398	0.057
exo1-d	ctp1-d rad50-d	0.43427	0.4982
exo1-d	exo1-d rad50-d	0.12108	0.00732
exo1-d	rqh1-d	2e-05	5e-05
exo1-d	rqh1-d exo1-d	0.69945	0.92533
exo1-d	ku-d	0.00846	0.00497
exo1-d	ku-d ctp1-d	0	0
exo1-d	ku-d rad50-d	0.00512	0.00668
exo1-d	ku-d exo1-d	0.86865	0.78779
exo1-d	ku-d exo1-d ctp1-d	0.55682	0.54934
exo1-d	lig4-d	0.00033	0.0001
exo1-d	mre11-D65N	0.0051	0.05071
exo1-d	rad51-d	0.90785	0.17825
exo1-d	rad52-d	0.85599	0.98601
ctp1-d exo1-d	rad50-d	0.04018	0.01341
ctp1-d exo1-d	ctp1-d rad50-d	0.60043	0.67566
ctp1-d exo1-d	exo1-d rad50-d	0.0248	0.00301
ctp1-d exo1-d	rqh1-d	0.00138	0.00016
ctp1-d exo1-d	rqh1-d exo1-d	0.37032	0.29973
ctp1-d exo1-d	ku-d	0.10595	0.01752
ctp1-d exo1-d	ku-d ctp1-d	5e-05	1e-05
ctp1-d exo1-d	ku-d rad50-d	0.09449	0.02206
ctp1-d exo1-d	ku-d exo1-d	0.52581	0.84717
ctp1-d exo1-d	ku-d exo1-d ctp1-d	0.20268	0.18442
ctp1-d exo1-d	lig4-d	0.00229	0.00045
ctp1-d exo1-d	mre11-D65N	0.01757	0.0622
ctp1-d exo1-d	rad51-d	0.42645	0.03684
ctp1-d exo1-d	rad52-d	0.37261	0.41784
rad50-d	ctp1-d rad50-d	0.00738	0.00793
rad50-d	exo1-d rad50-d	0.29033	0.21623
rad50-d	rqh1-d	0	1e-05
rad50-d	rqh1-d exo1-d	0.00955	0.00598
rad50-d	ku-d	0.00652	0.00084
rad50-d	ku-d ctp1-d	0	0
rad50-d	ku-d rad50-d	0.00098	0.0013
rad50-d	ku-d exo1-d	0.83229	0.35121
rad50-d	ku-d exo1-d ctp1-d	0.62787	0.46438
rad50-d	lig4-d	0.00012	5e-05
rad50-d	mre11-D65N	0.00221	0.03844
rad50-d	rad51-d	0.342	0.27659
rad50-d	rad52-d	0.29217	0.19827
ctp1-d rad50-d	exo1-d rad50-d	0.00242	0.00105
ctp1-d rad50-d	rqh1-d	0.00041	9e-05
ctp1-d rad50-d	rqh1-d exo1-d	0.62203	0.45053
ctp1-d rad50-d	ku-d	0.10969	0.00939
ctp1-d rad50-d	ku-d ctp1-d	3e-05	0
ctp1-d rad50-d	ku-d rad50-d	0.05888	0.0123
ctp1-d rad50-d	ku-d exo1-d	0.6505	0.99734
ctp1-d rad50-d	ku-d exo1-d ctp1-d	0.26476	0.26254
ctp1-d rad50-d	lig4-d	0.00061	0.00025
ctp1-d rad50-d	mre11-D65N	0.01262	0.05734
ctp1-d rad50-d	rad51-d	0.21241	0.03003
ctp1-d rad50-d	rad52-d	0.39208	0.59046
exo1-d rad50-d	rqh1-d	4e-05	1e-05
exo1-d rad50-d	rqh1-d exo1-d	0.0012	0.0003
exo1-d rad50-d	ku-d	0.00838	0.00041
exo1-d rad50-d	ku-d ctp1-d	4e-05	0
exo1-d rad50-d	ku-d rad50-d	0.00094	0.00067
exo1-d rad50-d	ku-d exo1-d	0.59122	0.23167
exo1-d rad50-d	ku-d exo1-d ctp1-d	0.30662	0.19166
exo1-d rad50-d	lig4-d	0.00045	3e-05
exo1-d rad50-d	mre11-D65N	0.00267	0.03408
exo1-d rad50-d	rad51-d	0.15022	0.02401
exo1-d rad50-d	rad52-d	0.14282	0.07972
rqh1-d	rqh1-d exo1-d	4e-05	6e-05
rqh1-d	ku-d	0.12152	0.13149
rqh1-d	ku-d ctp1-d	0.61863	0.69458
rqh1-d	ku-d rad50-d	0.11112	0.10868
rqh1-d	ku-d exo1-d	0.00596	0.00244
rqh1-d	ku-d exo1-d ctp1-d	0.00043	3e-05
rqh1-d	lig4-d	0.25852	0.15264
rqh1-d	mre11-D65N	0.43194	0.51322
rqh1-d	rad51-d	0.00912	2e-05
rqh1-d	rad52-d	0.00395	7e-05
rqh1-d exo1-d	ku-d	0.07281	0.00471
rqh1-d exo1-d	ku-d ctp1-d	2e-05	0
rqh1-d exo1-d	ku-d rad50-d	0.02874	0.0065
rqh1-d exo1-d	ku-d exo1-d	0.70334	0.80693
rqh1-d exo1-d	ku-d exo1-d ctp1-d	0.46309	0.46278
rqh1-d exo1-d	lig4-d	0.00024	0.0002
rqh1-d exo1-d	mre11-D65N	0.01308	0.05183
rqh1-d exo1-d	rad51-d	0.21863	0.03748
rqh1-d exo1-d	rad52-d	0.8881	0.9312
ku-d	ku-d ctp1-d	0.097	0.04749
ku-d	ku-d rad50-d	0.8603	0.92998
ku-d	ku-d exo1-d	0.08655	0.05371
ku-d	ku-d exo1-d ctp1-d	0.03128	0.0031
ku-d	lig4-d	0.79753	0.68074
ku-d	mre11-D65N	0.16359	0.20822
ku-d	rad51-d	0.30526	0.00145
ku-d	rad52-d	0.11713	0.00684
ku-d ctp1-d	ku-d rad50-d	0.0411	0.03738
ku-d ctp1-d	ku-d exo1-d	0.0011	0.00091
ku-d ctp1-d	ku-d exo1-d ctp1-d	1e-05	0
ku-d ctp1-d	lig4-d	0.21324	0.03998
ku-d ctp1-d	mre11-D65N	0.93279	0.61356
ku-d ctp1-d	rad51-d	0.00245	0
ku-d ctp1-d	rad52-d	7e-05	0
ku-d rad50-d	ku-d exo1-d	0.0461	0.06185
ku-d rad50-d	ku-d exo1-d ctp1-d	0.01594	0.00415
ku-d rad50-d	lig4-d	0.66423	0.60006
ku-d rad50-d	mre11-D65N	0.156	0.19673
ku-d rad50-d	rad51-d	0.09118	0.00218
ku-d rad50-d	rad52-d	0.09133	0.00884
ku-d exo1-d	ku-d exo1-d ctp1-d	0.86651	0.5765
ku-d exo1-d	lig4-d	0.04009	0.01675
ku-d exo1-d	mre11-D65N	0.0303	0.05526
ku-d exo1-d	rad51-d	1	0.47219
ku-d exo1-d	rad52-d	0.94522	0.78994
ku-d exo1-d ctp1-d	lig4-d	0.00062	9e-05
ku-d exo1-d ctp1-d	mre11-D65N	0.01865	0.04355
ku-d exo1-d ctp1-d	rad51-d	1	0.7927
ku-d exo1-d ctp1-d	rad52-d	0.49084	0.61931
lig4-d	mre11-D65N	0.35431	0.2496
lig4-d	rad51-d	0.01212	0.00011
lig4-d	rad52-d	0.00133	0.0003
mre11-D65N	rad51-d	0.03571	0.04245
mre11-D65N	rad52-d	0.0303	0.04995
rad51-d	rad52-d	1	0.37324
